# Supplementary material for: Identification of novel prognostic indicators for triple-negative breast cancer patients through integrative analysis of cancer genomics data and protein interactome data
Source: Oncotarget. 2016 Sep 27;7(44):71620–34. doi: 10.18632/oncotarget.12287 (PMC5342106; doi:10.18632/oncotarget.12287)
Supplement: Supplementary file 2 [file oncotarget-07-71620-s002.xlsx]

## Sheet: selected components
	1	2	3	4	5
ranked order	inthint1/iref3/multinet2	inthint2/iref12/multinet11	inthint3/multinet14	inthin4/iref10	inthint5/iref16
	APEH	C1QA	ARF1	CSNK1D	ADIPOR2
	LGALS8	C1R	C3	EXOC6	LSM1
	UBA5	C1S	CFB	PRDX2	NDUFAF3
	UFM1	SERPING1	CFD	PSEN2	RRP1B
			CR1
			CYTH1
			CYTIP
	ubi		ICAM3
			ITGAM
			ITGB2
			PLAUR
			SURF2
								overall activity	Annotation by EntrzGene, Enrichr, or literature search
1	gene	HR_exp	pvalue_exp	HR_CNV	pvalue_CNV	HR_methy	pvalue_methy
ub low	APEH	0.810717	0.598437	0.137934	0.0262585	95.1856	0.698172	high	acylaminoacyl-peptide hydrolase,destroying oxidatively damaged proteins
handle oxidative high	LGALS8	0.47047	0.0321648	0.307793	0.0057689	0.441514	0.468644	high	galectin 8
	UBA5	3.63795	0.0278505	4.24382	0.0185007	0.00020495	0.494035	low	ubiquitin like modifier activating enzyme 5
	UFM1	3.07085	0.017231	2.75917	0.0665916	3.57614e-25	0.029992	low	ubiquitin-fold modifier 1
2	gene	HR_exp	pvalue_exp	HR_CNV	pvalue_CNV	HR_methy	pvalue_methy
complement major high	C1QA	0.979962	0.91117	1.3641	0.735178	0.0108558	0.0453343	low
	C1R	0.5889	0.0398546	1.64339	0.0793201	0.02103	0.22602	high
	C1S	0.634974	0.0316361	1.63488	0.0845159	4.42921	0.326779	high
	SERPING1	0.575256	0.029253	0.541562	0.429249	0.562651	0.630801	high	serpin family G member 1, inhibits activated C1r and C1s of the first complement component and thus regulates complement activation
3	gene	HR_exp	pvalue_exp	HR_CNV	pvalue_CNV	HR_methy	pvalue_methy
complement major high	ARF1	0.469633	0.0754164	0.252592	0.00504651	1.17476e-07	0.656078	high	ADP ribosylation factor1 ,small guanine nucleotide-binding proteins,play a role in vesicular trafficking as activators of phospholipase D
integrin high	C3	0.876106	0.340953	1.22785	0.782505	0.0661271	0.0315348	low
	CFB	0.881792	0.228406	1.29095	0.661669	38.991	0.0294153	high
	CFD	1.10833	0.396427	0.990088	0.990477	0.000450246	0.0190433	low
	CR1	0.921578	0.533722	0.707566	0.460218	22.6243	0.0184356	high
	CYTH1	0.378265	0.0237625	0.746415	0.666278	82.1953	0.779403	high	cytohesin 1, protein sorting and membrane trafficking,regulates the adhesiveness of integrins
	CYTIP	0.810736	0.224997	0.428454	0.387771	15.5052	0.0385438	high	cytohesin 1 interacting protein, modulates the activation of ARF genes by CYTH1
	ICAM3	0.703714	0.165904	1.13839	0.781379	36.8178	0.0442658	high	intercellular adhesion molecule
	ITGAM	0.908506	0.62467	1.95422	0.28925	46.6004	0.0354723	high	integrin subunit alpha M
	ITGB2	0.886837	0.520963	2.15166	0.0545212	470.439	0.0131878	high	integrin subunit beta 2
	PLAUR	0.875931	0.592902	2.02301	0.0850724	1064.02	0.0019368	high	plasminogen activator, urokinase receptor
	SURF2	1.11393	0.742811	2.10916	0.209802	0.0187504	0.00956125	low	surfeit 2
4	gene	HR_exp	pvalue_exp	HR_CNV	pvalue_CNV	HR_methy	pvalue_methy
Golgi to cell surface high	CSNK1D	0.523153	0.289373	0.797927	0.689306	2.83394e-05	0.0470841	low	casein kinase 1 delta
handle oxidative high	EXOC6	0.446444	0.0346087	0.329745	0.274847	1237.72	0.196667	high	exocyst complex component 6,vesicular traffic from the Golgi apparatus to the cell surface
	PRDX2	0.78654	0.452985	0.961335	0.953814	63.1192	0.0359726	high	peroxiredoxin 2, antioxidant enzymes, an antioxidant protective role in cells
	PSEN2	0.514304	0.0138259	0.343754	0.0259451	5.77728e-05	0.145313	high	presenilins are involved in the cleavage of the Notch receptor
5	gene	HR_exp	pvalue_exp	HR_CNV	pvalue_CNV	HR_methy	pvalue_methy
mRNA catabolic process	ADIPOR2	1.01856	0.957567	1.2421	0.436744	9.31963e+40	0.0177409	high	adiponectin receptor 2
	LSM1	2.57769	0.00154332	1.99776	0.000400749	82.8545	0.737574	low	mRNA degradation, oncogene
	NDUFAF3	0.675072	0.196979	0.129986	0.0235988	0.139386	0.302741	high	NADH:ubiquinone oxidoreductase complex assembly factor 3
	RRP1B	1.06708	0.867579	4.10655	0.009357	0.0166075	0.0194233	low	ribosomal RNA processing 1B, ectopic expression of Rrp1b in tumor cells predicted survival in a human breast cancer gene expression dataset
