# Supplementary material for: Identification of novel prognostic indicators for triple-negative breast cancer patients through integrative analysis of cancer genomics data and protein interactome data
Source: Oncotarget. 2016 Sep 27;7(44):71620–34. doi: 10.18632/oncotarget.12287 (PMC5342106; doi:10.18632/oncotarget.12287)
Supplement: Supplementary file 3 [file oncotarget-07-71620-s003.xlsx]

## Sheet: BRCA_TN_iref_delta_0.0832971767
BRF2	DSTN	HLTF	KDELR1	RRBP1	SLC1A5	SRPR	SRPRB	SUCLG2	SURF4	UQCRC1	USP19
AMPH	CDK5R1	DLL1	MAGI2	NOV	POFUT1	WDR6	ZNF707
C1QA	C1R	C1S	CR1	PLAT	SERPING1	SERPINI1
ANAPC7	BAP1	BCL11B	DHX30	HSPA2	RBBP7
ANGPTL4	ENG	ITGB5	LTBP3	P2RY2	TGFB3
CD74	CTSF	CXCL12	CXCR4	GNA11	PTGIR
CHML	GOLGA1	RAB6A	RAB6B	RABGAP1	TMF1
NRP1	PLXNA1	PLXNB1	SEMA3B	SEMA3F	SEMA4A
APLP2	DGKZ	PIK3CA	PPM1B	RASGRP1
CD79A	HCLS1	SH2D4A	ZBTB1	ZBTB25
COL6A1	LGALS3BP	MDK	NID1	NID2
DNAJA4	EXOC6	PRDX2	PSEN2	RAP1B
FOXA1	HMGN1	HMGN2	IRF2	IRF2BP2
MRPL41	PDCD5	PHF7	PIH1D1	RBM5
ABI3	CEP170	DUSP6	ZNF212
ADIPOR2	LSM1	NDUFAF3	RRP1B
APEH	CBR1	UBA5	UFM1
CA2	SLC26A6	SLC4A2	SLC4A8
CDH24	CTNNA1	FAM84B	PPP1R16A
INSIG1	PRSS12	SCAP	VTI1A
LTF	LYZ	MT2A	USP25
ADAM15	PTK6	TIMP3
ADH5	DIP2B	SLC27A2
ANK1	OBSCN	TIAM1
BACH1	CREB5	MAFB
CELSR3	SGSM2	SPTBN2
COASY	LMLN	NOSIP
DHCR7	TOR1A	TOR1B
EGLN1	HOOK1	ZNF250
ENO2	MAP4	ST3GAL2
EXT1	OSTF1	TRAP1
ITGAM	PLAUR	SURF2
MRPS2	RFK	TRUB1
POLR2K	SARM1	SMYD3
RAB11FIP1	RAB11FIP2	RAB4A
AHCTF1	NUP133
ALDH16A1	PAAF1
ANPEP	TM4SF1
AP2S1	POLQ
ATOX1	GLRX
ATP2C1	JAG1
BTBD2	GBP2
C16orf70	KIF17
CACHD1	ZMIZ1
CCR2	TPST1
CFD	SERPINF2
CHID1	STAB1
CISH	CSF2RB
CLOCK	PER3
COTL1	CTU1
CRAT	JMJD4
CUTC	NADSYN1
CYTH1	CYTIP
DERL3	SERPINA1
EIF3C	EIF3J
ELL3	FTH1
EPC1	HOPX
EPHB3	RYK
GINS4	TECR
GLUL	MAP2K6
GOLGA5	MTMR9
GPAA1	PIGT
LAMTOR1	RRAGD
LYST	ZNF521
MLX	MLXIP
NPRL2	PDK1
NT5DC3	ZNF706
PRDX3	WIPF1
PTGDS	PTGER2
RAD21	STAG1
SGCB	SSPN
SNAPC1	SNAPC5
SPCS2	UMPS
TUBGCP2	TUBGCP5
VPS26B	VPS35
ZNF337	ZXDC

## Sheet: selected
comp1	comp2	comp3	comp4	comp5	comp6	comp7	comp8	comp9	comp10	comp11	comp12	comp13	comp14	comp15	comp16	comp17	comp18	comp19	comp20	comp21
BRF2	AMPH	C1QA	ANAPC7	ANGPTL4	CD74	CHML	NRP1	APLP2	CD79A	COL6A1	DNAJA4	FOXA1	MRPL41	ABI3	ADIPOR2	APEH	CA2	CDH24	INSIG1	LTF
DSTN	CDK5R1	C1R	BAP1	ENG	CTSF	GOLGA1	PLXNA1	DGKZ	HCLS1	LGALS3BP	EXOC6	HMGN1	PDCD5	CEP170	LSM1	CBR1	SLC26A6	CTNNA1	PRSS12	LYZ
HLTF	DLL1	C1S	BCL11B	ITGB5	CXCL12	RAB6A	PLXNB1	PIK3CA	SH2D4A	MDK	PRDX2	HMGN2	PHF7	DUSP6	NDUFAF3	UBA5	SLC4A2	FAM84B	SCAP	MT2A
KDELR1	MAGI2	CR1	DHX30	LTBP3	CXCR4	RAB6B	SEMA3B	PPM1B	ZBTB1	NID1	PSEN2	IRF2	PIH1D1	ZNF212	RRP1B	UFM1	SLC4A8	PPP1R16A	VTI1A	USP25
RRBP1	NOV	PLAT	HSPA2	P2RY2	GNA11	RABGAP1	SEMA3F	RASGRP1	ZBTB25	NID2	RAP1B	IRF2BP2	RBM5
SLC1A5	POFUT1	SERPING1	RBBP7	TGFB3	PTGIR	TMF1	SEMA4A										carbonic anhydrase
SRPR	WDR6	SERPINI1															transporting chloride, oxalate, sulfate and bicarbonate
SRPRB	ZNF707
SUCLG2
SURF4																		cadherin
UQCRC1																		catenin
USP19																		phosphotase
tanscriptin actin
ER
	neuron-specific activator of cyclin-dependent kinase 5
	DLL1 is notch ligand											BRF2
	nov activate ampk											AMPH
	pofut1 activate notch											C1QA
												ANAPC7
												ANGPTL4
												CD74
												CHML
												NRP1
												APLP2
												CD79A
												COL6A1
												DNAJA4
												FOXA1
												MRPL41
												ABI3
												ADIPOR2
												APEH
												CA2
												CDH24
												INSIG1
												LTF
												DSTN
												CDK5R1
												C1R
												BAP1
												ENG
												CTSF
												GOLGA1
												PLXNA1
												DGKZ
												HCLS1
												LGALS3BP
												EXOC6
												HMGN1
												PDCD5
												CEP170
												LSM1
												CBR1
												SLC26A6
												CTNNA1
												PRSS12
												LYZ
												HLTF
												DLL1
												C1S
												BCL11B
												ITGB5
												CXCL12
												RAB6A
												PLXNB1
												PIK3CA
												SH2D4A
												MDK
												PRDX2
												HMGN2
												PHF7
												DUSP6
												NDUFAF3
												UBA5
												SLC4A2
												FAM84B
												SCAP
												MT2A
												KDELR1
												MAGI2
												CR1
												DHX30
												LTBP3
												CXCR4
												RAB6B
												SEMA3B
												PPM1B
												ZBTB1
												NID1
												PSEN2
												IRF2
												PIH1D1
												ZNF212
												RRP1B
												UFM1
												SLC4A8
												PPP1R16A
												VTI1A
												USP25
												RRBP1
												NOV
												PLAT
												HSPA2
												P2RY2
												GNA11
												RABGAP1
												SEMA3F
												RASGRP1
												ZBTB25
												NID2
												RAP1B
												IRF2BP2
												RBM5
												SLC1A5
												POFUT1
												SERPING1
												RBBP7
												TGFB3
												PTGIR
												TMF1
												SEMA4A
												SRPR
												WDR6
												SERPINI1
												SRPRB
												ZNF707
												SUCLG2
												SURF4
												UQCRC1
												USP19

## Sheet: Sheet1
	1	2	3	4	5	6	7	8	9	10	11	12	13	14	15	16	17	18	19	20	21
ranked order	iref1	iref2/multinet1	iref3/inthint1/multinet2	iref4/multinet6	ire5	iref6	iref7/multinet7	ire8	iref9	iref10/inthin4	iref11	iref12/inthint2/multinet11	iref13	iref14/multinet3	iref15	iref16/inthint5	iref17	iref18	iref19	iref20	iref21/multinet10
	FOXA1	CHML	APEH	APLP2	INSIG1	NRP1	ANAPC7	CA2	ABI3	DNAJA4	AMPH	C1QA	CD79A	BRF2	CD74	ADIPOR2	CDH24	COL6A1	ANGPTL4	MRPL41	LTF
	HMGN1	GOLGA1	CBR1	DGKZ	PRSS12	PLXNA1	BAP1	SLC26A6	CEP170	EXOC6	CDK5R1	C1R	HCLS1	DSTN	CTSF	LSM1	CTNNA1	LGALS3BP	ENG	PDCD5	LYZ
	HMGN2	RAB6A	UBA5	PIK3CA	SCAP	PLXNB1	BCL11B	SLC4A2	DUSP6	PRDX2	DLL1	C1S	SH2D4A	HLTF	CXCL12	NDUFAF3	FAM84B	MDK	ITGB5	PHF7	MT2A
	IRF2	RAB6B	UFM1	PPM1B	VTI1A	SEMA3B	DHX30	SLC4A8	ZNF212	PSEN2	MAGI2	CR1	ZBTB1	KDELR1	CXCR4	RRP1B	PPP1R16A	NID1	LTBP3	PIH1D1	USP25
	IRF2BP2	RABGAP1		RASGRP1		SEMA3F	HSPA2			RAP1B	NOV	PLAT	ZBTB25	RRBP1	GNA11			NID2	P2RY2	RBM5
		TMF1				SEMA4A	RBBP7				POFUT1	SERPING1		SLC1A5	PTGIR				TGFB3
											WDR6	SERPINI1		SRPR
											ZNF707			SRPRB
														SUCLG2
														SURF4
														UQCRC1
														USP19
								Overall activity	Annotation by EntrzGene, Enrichr, or literature search
1	gene	HR_exp	pvalue_exp	HR_CNV	pvalue_CNV	HR_methy	pvalue_methy
transcription low	FOXA1	1.04164	0.604102	0.427937	0.292943	3.14056e-10	0.0337126	low	forkhead box A1 ,transcriptional activators
	HMGN1	1.35416	0.473828	2.1477	0.0406048	0.00142654	0.00881059	low	high mobility group nucleosome binding domain 1,binds nucleosomal DNA and is associated with transcriptionally active chromatin
	HMGN2	0.564115	0.215963	0.798578	0.802116	5.61701e-20	0.0232568	low	binds nucleosomal DNA and is associated with transcriptionally active chromatin. Along with a similar protein, HMGN1, the encoded protein may help maintain an open chromatin configuration around transcribable genes
	IRF2	0.316766	0.0106267	0.37775	0.121555	29.1412	0.913884	high	interferon regulatory factor 2,IRF2 competitively inhibits the IRF1-mediated transcriptional activation of interferons alpha and beta, and presumably other genes that employ IRF1 for transcription activation
	IRF2BP2	0.249106	0.00153776	0.398855	0.040038	1.0118e-08	0.244401	high	interferon regulatory factor 2 binding protein 2
2	gene	HR_exp	pvalue_exp	HR_CNV	pvalue_CNV	HR_methy	pvalue_methy
RAB-ER-GOLGI	CHML	0.62719	0.0355398	0.264449	0.003934	75.8817	0.186313	high
	GOLGA1	2.05306	0.108219	2.25205	0.0472936	26.3628	0.855179	low
	RAB6A	2.51938	0.0936775	6.39475	0.00194328	91.8959	0.135339	low
	RAB6B	1.20864	0.376953	3.9724	0.0259013	4.34635e-71	0.0503667	low
	RABGAP1	2.19329	0.040374	2.62803	0.0417448	0.1604	0.376219	low
	TMF1	0.886675	0.781858	0.102634	0.00700141	3.2645e-09	0.539721	high
3	gene	HR_exp	pvalue_exp	HR_CNV	pvalue_CNV	HR_methy	pvalue_methy
ub low	APEH	0.810717	0.598437	0.137934	0.0262585	95.1856	0.698172	high	acylaminoacyl-peptide hydrolase,destroying oxidatively damaged proteins
handle oxidative high	CBR1	0.839874	0.561283	2.83326	0.0434088	2.22167	0.54347	low	carbonyl reductase 1,Decreased expression of carbonyl reductase 1 promotes ovarian cancer growth and proliferation.
	UBA5	3.63795	0.0278505	4.24382	0.0185007	0.00020495	0.494035	low	ubiquitin like modifier activating enzyme 5
	UFM1	3.07085	0.017231	2.75917	0.0665916	3.57614e-25	0.029992	low	ubiquitin-fold modifier 1
4	gene	HR_exp	pvalue_exp	HR_CNV	pvalue_CNV	HR_methy	pvalue_methy
PIK3CA, low	APLP2	1.50657	0.258211	3.59504	0.0254981	314.034	0.571042	low
	DGKZ	0.843647	0.624475	0.813496	0.776504	98.0165	0.000907776	high
	PIK3CA	1.64419	0.017148	1.74634	0.0412721	0.000374474	0.180469	low
	PPM1B	0.206894	0.00697469	0.314095	0.237977	251.951	0.70928	high
	RASGRP1	0.649691	0.00449583	1.26848	0.764233	5.03027	0.628801	high
5	gene	HR_exp	pvalue_exp	HR_CNV	pvalue_CNV	HR_methy	pvalue_methy
negative regulation of steroid biosynthetic proces	INSIG1	0.372454	0.00555692	0.648427	0.543511	999.476	0.10057	high	insulin induced gene 1,It encodes an endoplasmic reticulum (ER) membrane protein that plays a critical role in regulating cholesterol concentrations in cells
ER to Golgi transport	PRSS12	0.853685	0.0729183	1.21471	0.744033	6.57512e-11	0.0179845	low	protease, serine 12
	SCAP	0.938222	0.914305	0.10482	0.021156	3.47818	0.609091	high	SREBF chaperone,In the presence of cholesterol, this protein binds to sterol regulatory element binding proteins (SREBPs) and mediates their transport from the ER to the Golgi
	VTI1A	0.516525	0.205131	0.172033	0.0424593	0.228226	0.27094	high	vesicle transport through interaction with t-SNAREs 1A,vesicular transport between endosomes and the trans-Golgi network
6	gene	HR_exp	pvalue_exp	HR_CNV	pvalue_CNV	HR_methy	pvalue_methy
semaphorin-plexin signaling pathway	NRP1	1.3426	0.254839	2.1512	0.0379558	24.8775	0.913153	low	neuropilin 1, bind many ligands and various types of co-receptors i.e. VEGF
	PLXNA1	1.7902	0.0611494	5.19096	0.010273	NA	NA	low	plexin A1
	PLXNB1	0.476662	0.0559696	0.16788	0.0458307	0.187541	0.241434	high	A dual binding mode for RhoGTPases in plexin signalling
	SEMA3B	0.871107	0.26316	0.143046	0.0320934	32.8708	0.525028	high	semaphorin 3B,act as a tumor suppressor by inducing apoptosis.
	SEMA3F	1.0244	0.928419	0.143046	0.0320934	2.30873e+08	0.782533	high	a member of the semaphorin III family of secreted signaling proteins, induce apoptosis, inhibit cell proliferation and survival, and function as an anti-tumorigenic agent.
	SEMA4A	0.514688	0.0131305	1.40833	0.389883	0.0442984	0.0557164	high,low	It is an activator of T-cell-mediated immunity and suppresses vascular endothelial growth factor (VEGF)-mediated endothelial cell migration and proliferation in vitro and angiogenesis in vivo
7	gene	HR_exp	pvalue_exp	HR_CNV	pvalue_CNV	HR_methy	pvalue_methy
BRCA-p53-RB high	ANAPC7	1.68447	0.263791	3.54937	0.0106476	1.21225e-05	0.375467	low	anaphase promoting complex subunit 7, a large E3 ubiquitin ligase, is required for proper protein ubiquitination function of APC/C and for the interaction of APC/C with certain transcription coactivators
	BAP1	0.324113	0.00369518	0.169388	0.0315676	0.720661	0.974088	high	BRCA1 associated protein 1,ubiquitin C-terminal hydrolase subfamily of deubiquitinating enzymes that are involved in the removal of ubiquitin from proteins,The encoded enzyme binds to the breast cancer type 1 susceptibility protein (BRCA1)
	BCL11B	0.961978	0.804016	1.56114	0.546512	13.7253	0.0416287	high	B-cell CLL/lymphoma 11B, transcriptional repressor, and is regulated by the NURD nucleosome remodeling and histone deacetylase complex
	DHX30	0.460889	0.199842	0.142191	0.037085	1.34844e-17	0.104992	high	DEAH-box helicase 30,putative RNA helicases, a component of a transcriptional repressor complex
	HSPA2	0.685187	0.0370396	1.15726	0.878328	17.545	0.000979106	high	heat shock protein family A (Hsp70) member 2
	RBBP7	0.522251	0.00659582	0.933086	0.9239	283.255	0.000424983	high	RB binding protein 7, is found in many histone deacetylase complexes, including mSin3 co-repressor complex,chromatin remodeling factor,interact with BRCA1 tumor-suppressor gene
8	gene	HR_exp	pvalue_exp	HR_CNV	pvalue_CNV	HR_methy	pvalue_methy
bicarbonate transport, anion transport	CA2	0.979823	0.903961	2.04435	0.027902	14.7624	0.735499	low
	SLC26A6	1.13562	0.660766	0.143919	0.0401692	NA	NA	high
	SLC4A2	0.45379	0.0721206	0.362034	0.12402	1.41237e+35	0.00809298	high
	SLC4A8	1.21488	0.0930135	2.11004	0.428141	21.7711	0.0353373	high
9	gene	HR_exp	pvalue_exp	HR_CNV	pvalue_CNV	HR_methy	pvalue_methy
	ABI3	1.01943	0.934181	1.50486	0.534169	161.732	0.00797032	high
	CEP170	0.509719	0.0365962	0.341867	0.0396876	0.0292197	0.0449905	high,low
	DUSP6	0.85947	0.470345	1.92989	0.424559	1.68342e-33	0.0300292	low
	ZNF212	0.415866	0.0190913	0.366984	0.133658	24.449	0.54494	high
10	gene	HR_exp	pvalue_exp	HR_CNV	pvalue_CNV	HR_methy	pvalue_methy
notch, oxidative, ras,	DNAJA4	1.29257	0.272435	0.940736	0.92879	0.0444432	0.0290404	low	DnaJ heat shock protein family (Hsp40) member A4
ras low	EXOC6	0.446444	0.0346087	0.329745	0.274847	1237.72	0.196667	high	exocyst complex component 6,vesicular traffic from the Golgi apparatus to the cell surface
oxidative low	PRDX2	0.78654	0.452985	0.961335	0.953814	63.1192	0.0359726	high	peroxiredoxin 2, antioxidant enzymes, an antioxidant protective role in cells
golgi high	PSEN2	0.514304	0.0138259	0.343754	0.0259451	5.77728e-05	0.145313	high	presenilins are involved in the cleavage of the Notch receptor
	RAP1B	1.06243	0.9143	1.78706	0.0433233	0.161932	0.892063	low	a member of the RAS-like small GTP-binding protein superfamily, to regulate integrin-mediated cell signaling
11	gene	HR_exp	pvalue_exp	HR_CNV	pvalue_CNV	HR_methy	pvalue_methy
	AMPH	0.800032	0.181714	0.944749	0.929499	7.68475	0.02569	high	amphiphysin
	CDK5R1	0.94612	0.808811	0.854716	0.852599	0.0506523	0.0224933	low	cyclin dependent kinase 5 regulatory subunit 1
	DLL1	1.094	0.715895	3.29447	0.0339405	6.44294e-10	0.175155	low	delta like canonical Notch ligand 1
	MAGI2	1.67109	0.0712968	1.23116	0.76652	21.3771	0.0442481	high	membrane associated guanylate kinase, WW and PDZ domain containing 2
	NOV	1.18624	0.250363	2.04166	0.0119481	NA	NA	low	nephroblastoma overexpressed,oncogene, is a small secreted cysteine-rich protein and a member of the CCN family of regulatory proteins. CNN family proteins associate with the extracellular matrix
	POFUT1	0.512088	0.187635	0.783897	0.734819	1.3042e-26	0.0310121	low	protein O-fucosyltransferase 1,glycosyltransferase O-Fuc family, notch signaling, ER
	WDR6	0.643362	0.239897	0.129986	0.0235988	3.30162e-12	0.494794	high	interacts with serine/threonine kinase 11
	ZNF707	1.33793	0.384053	2.29994	0.0155728	NA	NA	low
12	gene	HR_exp	pvalue_exp	HR_CNV	pvalue_CNV	HR_methy	pvalue_methy
complement major high	C1QA	0.979962	0.91117	1.3641	0.735178	0.0108558	0.0453343	low
	C1R	0.5889	0.0398546	1.64339	0.0793201	0.02103	0.22602	high
	C1S	0.634974	0.0316361	1.63488	0.0845159	4.42921	0.326779	high
	CR1	0.921578	0.533722	0.707566	0.460218	22.6243	0.0184356	high					O62
	PLAT	0.974192	0.882269	1.97232	0.0176798	0.370024	0.32631	low	plasminogen activator, tissue type
	SERPING1	0.575256	0.029253	0.541562	0.429249	0.562651	0.630801	high
	SERPINI1	0.561653	0.0240222	1.26988	0.576382	186479	0.127938	high
13	gene	HR_exp	pvalue_exp	HR_CNV	pvalue_CNV	HR_methy	pvalue_methy
	CD79A	0.781697	0.0192514	1.58352	0.280894	37.1541	0.149505	high
	HCLS1	0.853238	0.442563	4.40058	0.0198699	86.8337	0.139372	low
	SH2D4A	1.27845	0.269135	0.563714	0.364752	1.13154e-08	0.0158759	low
	ZBTB1	1.12682	0.816258	1.15726	0.878328	1059.41	0.0086493	high
	ZBTB25	0.957608	0.929745	1.15726	0.878328	1059.41	0.0086493	high
14	gene	HR_exp	pvalue_exp	HR_CNV	pvalue_CNV	HR_methy	pvalue_methy
low UB (high DUB)	BRF2	2.03922	0.0143576	1.72866	0.00640206	1.23995e-06	0.0347196	low	RNA polymerase III transcription initiation factor 50 kDa subunit
low RAB	DSTN	2.17142	0.0389286	3.11768	0.0262873	0.00141169	0.0316565	low	destrin, actin depolymerizing factor, enhancing the turnover rate of actin in vivo
ER	HLTF	0.991075	0.978365	1.14165	0.756169	0.0133029	0.0142496	low	helicase like transcription factor , SWI/SNF family, helicase and ATPase activities and are thought to regulate transcription of certain genes by altering the chromatin structure around those genes
transcription low	KDELR1	2.43562	0.0353934	2.77903	0.15043	0.500291	0.730916	low	KDEL endoplasmic reticulum protein retention receptor1, Retention of resident soluble proteins in the lumen of the ER
	RRBP1	1.17031	0.628973	3.11768	0.0262873	2.35404e-05	0.490801	low	ribosome-binding protein of ER membrane,promotes progression of colorectal cancer and predicts an unfavourable prognosis.
	SLC1A5	2.02687	0.0625271	4.92983	0.0258639	1.47945e-08	0.443259	low	solute carrier family 1 member 5
	SRPR	3.41359	0.0166502	3.30984	0.0670317	0.265378	0.50646	low	signal recognition particle receptor
	SRPRB	3.24074	0.00349184	3.9724	0.0259013	2.16762e-05	0.40475	low	SRP receptor beta subunit,transmembrane GTPase, is required for the cotranslational targeting of both secretory and membrane proteins to the ER membrane
	SUCLG2	0.777295	0.589151	0.128382	0.0141731	NA	NA	high	succinate-CoA ligase GDP-forming beta subunit
	SURF4	3.07446	0.0383637	2.10916	0.209802	0.0341577	0.153754	low	surfeit 4, conserved integral membrane protein that interacts with endoplasmic reticulum-Golgi intermediate compartment proteins.
	UQCRC1	0.701487	0.42477	0.143919	0.0401692	2.66631e-14	0.0353934	high,low	ubiquinol-cytochrome c reductase core protein I
	USP19	0.359096	0.0486602	0.132476	0.0245353	NA	NA	high	ubiquitin specific peptidase 19
15	gene	HR_exp	pvalue_exp	HR_CNV	pvalue_CNV	HR_methy	pvalue_methy
	CD74	0.762189	0.144862	0.368079	0.243218	10.5808	0.0490304	high	this gene associates with class II major histocompatibility complex (MHC) and is an important chaperone that regulates antigen presentation for immune response,cell surface receptor for the cytokine macrophage migration inhibitory factor (MIF) which, when bound to the encoded protein, initiates survival pathways and cell proliferation
	CTSF	1.03721	0.887902	7.99222	0.0229053	0.0839892	0.497334	low	cathepsin F,papain family cysteine proteinases that represent a major component of the lysosomal proteolytic system,may be targeted to the endosomal/lysosomal compartment via the mannose 6-phosphate receptor pathway
	CXCL12	0.751613	0.150568	4.8528	0.00618932	8.33832	0.0253746	low,high
	CXCR4	0.880603	0.570968	0.494775	0.41225	1804.96	0.0201744	high
	GNA11	1.50712	0.242674	2.17591	0.414763	0.00116661	0.0482634	high	G protein subunit alpha 11
	PTGIR	0.762634	0.31019	4.9627	0.0250417	0.227782	0.49683	low	prostaglandin I2 (prostacyclin) receptor (IP),a member of the G-protein coupled receptor family 1
16	gene	HR_exp	pvalue_exp	HR_CNV	pvalue_CNV	HR_methy	pvalue_methy
	ADIPOR2	1.01856	0.957567	1.2421	0.436744	9.31963e+40	0.0177409	low
	LSM1	2.57769	0.00154332	1.99776	0.000400749	82.8545	0.737574	high
	NDUFAF3	0.675072	0.196979	0.129986	0.0235988	0.139386	0.302741	low
	RRP1B	1.06708	0.867579	4.10655	0.009357	0.0166075	0.0194233	high
17	gene	HR_exp	pvalue_exp	HR_CNV	pvalue_CNV	HR_methy	pvalue_methy
Adherens junctions	CDH24	1.00055	0.998145	0.369522	0.231182	0.032057	0.00933957	low	cadherin 24
	CTNNA1	0.352171	0.00931681	0.149511	0.0219474	3.81432e-06	0.406153	high	catenin alpha 1,α-catenin. A tumor suppressor beyond adherens junctions
	FAM84B	1.69437	0.0661646	1.99746	0.00933886	5.49893e-14	0.309847	low	family with sequence similarity 84 member B,We demonstrated the decreased of circulating FAM84B mRNA and protein after neoadjuvant CRT may predict pCR, and FAM84B protein is overexpressed in ESCC
	PPP1R16A	1.10951	0.74932	2.04252	0.0439657	0.00656832	0.0418391	low	protein phosphatase 1 regulatory subunit 16A
18	gene	HR_exp	pvalue_exp	HR_CNV	pvalue_CNV	HR_methy	pvalue_methy
ECM organization	COL6A1	0.948608	0.843244	1.65194	0.141875	5.74595e-18	0.0315023	low	collagen type VI alpha 1
Nidogen	LGALS3BP	0.616909	0.0156218	0.746415	0.666278	9.81856	0.0832813	high	galectin 3 binding protein , immune response
	MDK	0.750116	0.109868	0.813496	0.776504	112.902	0.00348203	high	midkine (neurite growth-promoting factor 2)
	NID1	1.01504	0.951575	0.266836	0.00289919	NA	NA	high	the nidogen family of basement membrane glycoproteins
	NID2	1.24977	0.397943	0.491813	0.396522	12.2548	0.0228619	high	This protein is a cell-adhesion protein that binds collagens I and IV and laminin and may be involved in maintaining the structure of the basement membrane
19	gene	HR_exp	pvalue_exp	HR_CNV	pvalue_CNV	HR_methy	pvalue_methy
transforming growth factor beta binding, low	ANGPTL4	1.07985	0.549526	1.13453	0.819256	173.948	0.0381429	high	angiopoietin like 4, prevent metastasis by inhibiting vascular growth and tumor cell invasion
	ENG	1.29263	0.425131	2.0041	0.220878	4.32877e-09	0.0258893	low	endoglin,a major glycoprotein of the vascular endothelium
	ITGB5	1.1818	0.476345	4.78656	0.0203662	3.57289e-10	0.0164794	low	integrin subunit beta 5
	LTBP3	1.01618	0.962719	1.53557	0.682401	242.363	0.00661875	high	latent transforming growth factor beta binding protein 3
	P2RY2	1.41304	0.0200187	2.2669	0.0338097	9.7189e-13	0.0101359	low	purinergic receptor P2Y2,is activated by ATP and UTP and is reported to be overexpressed on some cancer cell types
	TGFB3	1.22192	0.332211	3.23616	0.22339	0.0263714	0.00432182	low	transforming growth factor beta 3
20	gene	HR_exp	pvalue_exp	HR_CNV	pvalue_CNV	HR_methy	pvalue_methy
ribonucleoprotein complex assembly	MRPL41	1.31999	0.289875	1.15938	0.761985	3.23053e-06	0.010076	low	mitochondrial ribosomal protein L41
	PDCD5	1.31507	0.394342	2.37311	0.017322	13.3712	0.371007	low	programmed cell death 5
	PHF7	0.836068	0.511791	0.169388	0.0315676	0.720661	0.974088	high
	PIH1D1	0.651569	0.375697	2.41855	0.219795	701.257	0.00158133	high	PIH1 domain containing 1,PIH1D1 interacts with mTOR complex 1 and enhances ribosome RNA transcription
	RBM5	0.55543	0.279212	0.143048	0.0320763	8.29211e-06	0.0622278	high	RNA binding motif protein 5,a candidate tumor suppressor gene which encodes a nuclear RNA binding protein that is a component of the spliceosome A complex. The encoded protein plays a role in the induction of cell cycle arrest and apoptosis through pre-mRNA splicing of multiple target genes including the tumor suppressor protein p53
21	gene	HR_exp	pvalue_exp	HR_CNV	pvalue_CNV	HR_methy	pvalue_methy
	LTF	0.971579	0.687828	0.125984	0.0304358	0.0888957	0.342819	high	lactotransferrin,an important component of the non-specific immune system,The protein demonstrates a broad spectrum of properties, including regulation of iron homeostasis, host defense against a broad range of microbial infections, anti-inflammatory activity, regulation of cellular growth and differentiation and protection against cancer development and metastasis
	LYZ	0.898417	0.415369	1.67634	0.0368534	0.533691	0.654168	low	lysozyme
	MT2A	1.00065	0.997598	0.697517	0.577374	0.0108683	0.0187318	low	metallothionein 2A
	USP25	1.53986	0.192736	1.9936	0.00878785	NA	NA	low	ubiquitin specific peptidase 25
