# Supplementary material for: Identification of novel prognostic indicators for triple-negative breast cancer patients through integrative analysis of cancer genomics data and protein interactome data
Source: Oncotarget. 2016 Sep 27;7(44):71620–34. doi: 10.18632/oncotarget.12287 (PMC5342106; doi:10.18632/oncotarget.12287)
Supplement: Supplementary file 4 [file oncotarget-07-71620-s004.xlsx]

## Sheet: Sheet1
comp1	comp2	comp3	comp4	comp5	comp6	comp7	comp8	comp9	comp10	comp11	comp12	comp13	comp14	comp15
AACS	ASB3	AMT	ACSL5	ANAPC7	CYTH1	ATP2A2	AFF3	AHSA1	ANPEP	APEH	C1QA	CHML	CUTC	LTF
ACAA2	CISH	GGH	CBS	BAP1	CYTIP	PYGM	ELL3	CCDC47	GGT7	CBR1	C1R	GOLGA1	LNX1	LYZ
ACACA	CUL5	HEMK1	CPT1A	BCL11B	ITGAM	S100A1	FTH1	NUP205	GLUL	UBA5	C1S	RAB6A	NADSYN1	MT2A
ACAT2	DCUN1D1	MAT2B	PC	DHX30	ITGB2	S100A4	MLLT3	PHLDA3	GPX1	UFM1	SERPING1	RABGAP1	PAICS	USP25
ACSS2	DGKZ	MTHFD1	SDS	HSPA2	PLAUR	S100B
KAT6A	IL2RB	MTHFS	SPTLC2	RBBP7	VNN2
MCEE	PIK3CA	MTR
MUT	PODXL
NAT6	PPM1B
OXCT1	RASGRP1
PCCB	S100A8
PYGL	SLC9A3R2
SEC61A1	SOCS2
SLC1A5
SRPRB
SUCLG2
UQCRC1
USP19

## Sheet: Sheet2
	1	2	3	4	5	6	7	8	9	10	11	12	13	14	15
ranked order	multinet1/iref2	multinet2/iref3/inthint1	multinet3/iref14	multinet4	multinet5	multinet6/iref4	multinet7/iref7	multinet8	multinet9	multinet10/iref21	multinet11/iref12/inthint2	multinet12	multinet13	multinet14/inthint3	multinet15
	CHML	APEH	AACS	ACSL5	AHSA1	ASB3	ANAPC7	AMT	CUTC	LTF	C1QA	ANPEP	AFF3	CYTH1	ATP2A2
	GOLGA1	CBR1	ACAA2	CBS	CCDC47	CISH	BAP1	GGH	LNX1	LYZ	C1R	GGT7	ELL3	CYTIP	PYGM
	RAB6A	UBA5	ACACA	CPT1A	NUP205	CUL5	BCL11B	HEMK1	NADSYN1	MT2A	C1S	GLUL	FTH1	ITGAM	S100A1
	RABGAP1	UFM1	ACAT2	PC	PHLDA3	DCUN1D1	DHX30	MAT2B	PAICS	USP25	SERPING1	GPX1	MLLT3	ITGB2	S100A4
			ACSS2	SDS		DGKZ	HSPA2	MTHFD1						PLAUR	S100B
			KAT6A	SPTLC2		IL2RB	RBBP7	MTHFS						VNN2
			MCEE			PIK3CA		MTR
			MUT			PODXL
			NAT6			PPM1B
			OXCT1			RASGRP1
			PCCB			S100A8
			PYGL			SLC9A3R2
			SEC61A1			SOCS2
			SLC1A5
			SRPRB
			SUCLG2
			UQCRC1
			USP19
								Overall activity	Annotation by EntrzGene, Enrichr, or literature search
1	gene	HR_exp	pvalue_exp	HR_CNV	pvalue_CNV	HR_methy	pvalue_methy
RAB-ER-GOLGI	CHML	0.62719	0.0355398	0.264449	0.003934	75.8817	0.186313	high
	GOLGA1	2.05306	0.108219	2.25205	0.0472936	26.3628	0.855179	low
	RAB6A	2.51938	0.0936775	6.39475	0.00194328	91.8959	0.135339	low
	RABGAP1	2.19329	0.040374	2.62803	0.0417448	0.1604	0.376219	low
2	gene	HR_exp	pvalue_exp	HR_CNV	pvalue_CNV	HR_methy	pvalue_methy
ub low	APEH	0.810717	0.598437	0.137934	0.0262585	95.1856	0.698172	high	acylaminoacyl-peptide hydrolase,destroying oxidatively damaged proteins
handle oxidative high	CBR1	0.839874	0.561283	2.83326	0.0434088	2.22167	0.54347	low	carbonyl reductase 1,Decreased expression of carbonyl reductase 1 promotes ovarian cancer growth and proliferation.
	UBA5	3.63795	0.0278505	4.24382	0.0185007	0.00020495	0.494035	low	ubiquitin like modifier activating enzyme 5
	UFM1	3.07085	0.017231	2.75917	0.0665916	3.57614e-25	0.029992	low	ubiquitin-fold modifier 1
3	gene	HR_exp	pvalue_exp	HR_CNV	pvalue_CNV	HR_methy	pvalue_methy
low UB (high DUB)	AACS	2.0645	0.0303752	2.34388	0.216101	0.0656583	0.638448	low	acetoacetyl-CoA synthetase
low RAB	ACAA2	0.458063	0.0128439	0.959002	0.94938	8444.31	0.00239043	high	acetyl-CoA acyltransferase 2,catalyzes the last step of the mitochondrial fatty acid beta-oxidation spiral
ER	ACACA	2.09041	0.0189258	0.747046	0.695707	3783.73	0.513672	low	acetyl-CoA carboxylase alpha,catalyzes the carboxylation of acetyl-CoA to malonyl-CoA, the rate-limiting step in fatty acid synthesis
metabolism	ACAT2	0.621638	0.0314646	2.42938	0.148106	68.1605	0.0148054	high	acetyl-CoA acetyltransferase 2,an enzyme involved in lipid metabolism, and it encodes cytosolic acetoacetyl-CoA thiolase
	ACSS2	0.512958	0.0294207	0.203886	0.0701771	NA	NA	high	acyl-CoA synthetase short-chain family member 2,a cytosolic enzyme that catalyzes the activation of acetate for use in lipid synthesis and energy generation
	KAT6A	NA	NA	1.99582	0.0159349	NA	NA	low	lysine acetyltransferase 6A, co-activator for several transcription factors
	MCEE	2.08604	0.0411477	1.66052	0.453173	0.282833	0.369192	low	methylmalonyl-CoA epimerase
	MUT	0.835659	0.635197	0.560397	0.321205	14.9067	0.0131769	high	methylmalonyl-CoA mutase
	NAT6	0.54928	0.0772307	0.143046	0.0320934	194.521	0.795415	high	N-acetyltransferase 6
	OXCT1	0.496034	0.0236124	0.587671	0.4213	3.29149	0.681907	high	3-oxoacid CoA-transferase 1,a homodimeric mitochondrial matrix enzyme that plays a central role in extrahepatic ketone body catabolism
	PCCB	1.66303	0.249968	3.74573	0.0216059	0.00059736	0.65314	low	propionyl-CoA carboxylase beta subunit
	PYGL	1.01326	0.93303	0.477614	0.37775	8623.57	0.000343759	high	phosphorylase, glycogen, liver
	SEC61A1	2.34633	0.0761076	2.69608	0.046309	6.71173e-14	0.138207	low	Sec61 translocon alpha 1 subunit,a crucial role in the insertion of secretory and membrane polypeptides into the endoplasmic reticulum
	SLC1A5	2.02687	0.0625271	4.92983	0.0258639	1.47945e-08	0.443259	low	solute carrier family 1 member 5,N-linked glycosylation of human SLC1A5 (ASCT2) transporter is critical for trafficking to membrane.
	SRPRB	3.24074	0.00349184	3.9724	0.0259013	2.16762e-05	0.40475	low	SRP receptor beta subunit,transmembrane GTPase, is required for the cotranslational targeting of both secretory and membrane proteins to the ER membrane
	SUCLG2	0.777295	0.589151	0.128382	0.0141731	NA	NA	high	succinate-CoA ligase GDP-forming beta subunit
	UQCRC1	0.701487	0.42477	0.143919	0.0401692	2.66631e-14	0.0353934	high	ubiquinol-cytochrome c reductase core protein I
	USP19	0.359096	0.0486602	0.132476	0.0245353	NA	NA	high	ubiquitin specific peptidase 19
4	gene	HR_exp	pvalue_exp	HR_CNV	pvalue_CNV	HR_methy	pvalue_methy
metabolism	ACSL5	0.797877	0.203581	0.17128	0.0417205	5.50847e-05	0.166985	high	acyl-CoA synthetase long-chain family member 5,has markedly increased levels in malignant gliomas
Warburg Effect, low	CBS	1.01861	0.886735	2.5683	0.0196483	4.50131	0.582046	low	cystathionine-beta-synthase, a major contributor to cellular hydrogen sulfide production
	CPT1A	2.2072	0.0293691	0.92752	0.896512	3.29036	0.318522	low	carnitine palmitoyltransferase 1A, CPT I is the key enzyme in the carnitine-dependent transport across the mitochondrial inner membrane and its deficiency results in a decreased rate of fatty acid beta-oxidation
	PC	0.67115	0.191937	2.03157	0.246213	0.061268	0.0362805	low	pyruvate carboxylase,is involved in gluconeogenesis, lipogenesis, insulin secretion and synthesis of the neurotransmitter glutamate
	SDS	1.73841	0.0136464	3.5057	0.185473	NA	NA	low	serine dehydratase,are involved in metabolizing serine and glycine
	SPTLC2	1.89041	0.0203543	2.57246	0.31529	2.95427e-12	0.282071	low	serine palmitoyltransferase long chain base subunit 2, is the key enzyme in sphingolipid biosynthesis
5	gene	HR_exp	pvalue_exp	HR_CNV	pvalue_CNV	HR_methy	pvalue_methy
	AHSA1	3.51007	0.0185265	2.57246	0.31529	3.23148e-05	0.302718	low	activator of Hsp90 ATPase activity 1
	CCDC47	1.9953	0.087859	2.29432	0.135347	0.00243203	0.0420496	low	coiled-coil domain containing 47
	NUP205	1.10891	0.759593	0.852754	0.792818	1.95018e+21	0.0477532	low	nucleoporin 205
	PHLDA3	0.845046	0.289911	0.833981	0.714242	21.362	0.0411199	high	pleckstrin homology like domain family A member 3, PHLDA3 is a novel tumor suppressor of pancreatic neuroendocrine tumors.
6	gene	HR_exp	pvalue_exp	HR_CNV	pvalue_CNV	HR_methy	pvalue_methy
PIK3CA, low	ASB3	0.545551	0.287589	1.13035	0.85247	72703.8	0.0338367	high	ankyrin repeat and SOCS box containing 3,couple suppressor of cytokine signalling (SOCS) proteins and their binding partners
	CISH	0.848081	0.476548	0.144275	0.0357426	1.25825e-07	0.356606	high	the cytokine-induced STAT inhibitor (CIS), also known as suppressor of cytokine signaling (SOCS) or STAT-induced STAT inhibitor (SSI), protein family
	CUL5	1.48349	0.363568	1.56433	0.488051	2.5346e-10	0.0293567	low	E3 ubiquitin ligase Cullin-5 modulates multiple molecular and cellular responses to heat shock protein 90 inhibition in human cancer cells.
	DCUN1D1	1.86907	0.1739	2.15882	0.0311807	1.35965	0.865213	low	defective in cullin neddylation 1 domain containing 1, oncogene, activate MMP2
	DGKZ	0.843647	0.624475	0.813496	0.776504	98.0165	0.000907776	high	diacylglycerol kinase zeta, attenuate protein kinase C activity by regulating diacylglycerol levels in intracellular signaling cascade and signal transduction
	IL2RB	0.887931	0.410515	0.53649	0.381813	980.419	0.0313942	high	interleukin 2 receptor subunit beta
	PIK3CA	1.64419	0.017148	1.74634	0.0412721	0.000374474	0.180469	low
	PODXL	0.958226	0.87172	1.1234	0.835671	75.8551	0.0364093	high	podocalyxin like
	PPM1B	0.206894	0.00697469	0.314095	0.237977	251.951	0.70928	high	protein phosphatase, Mg2+/Mn2+ dependent 1B,PP2C family of Ser/Thr protein phosphatases, negative regulators of cell stress response pathways,dephosphorylate cyclin-dependent kinases (CDKs)
	RASGRP1	0.649691	0.00449583	1.26848	0.764233	5.03027	0.628801	high	RAS guanyl releasing protein 1, GEF,a diacylglycerol (DAG)-regulated nucleotide exchange factor specifically activating Ras through the exchange of bound GDP for GTP
	S100A8	0.95649	0.574778	1.30601	0.418108	0.00344691	0.0228125	low	S100 calcium binding protein A8, may function in the inhibition of casein kinase and as a cytokine
	SLC9A3R2	1.39625	0.184141	1.16001	0.723792	0.0166969	0.0285545	low	SLC9A3 regulator 2
	SOCS2	1.39854	0.0402425	3.30533	0.212036	8.16311	0.0836572	low	suppressor of cytokine signaling 2,cytokine-inducible negative regulators of cytokine receptor signaling via the Janus kinase/signal transducer and activation of transcription pathway (the JAK/STAT pathway)
7	gene	HR_exp	pvalue_exp	HR_CNV	pvalue_CNV	HR_methy	pvalue_methy
BRCA-p53-RB high	ANAPC7	1.68447	0.263791	3.54937	0.0106476	1.21225e-05	0.375467	low	anaphase promoting complex subunit 7, a large E3 ubiquitin ligase, is required for proper protein ubiquitination function of APC/C and for the interaction of APC/C with certain transcription coactivators
	BAP1	0.324113	0.00369518	0.169388	0.0315676	0.720661	0.974088	high	BRCA1 associated protein 1,ubiquitin C-terminal hydrolase subfamily of deubiquitinating enzymes that are involved in the removal of ubiquitin from proteins,The encoded enzyme binds to the breast cancer type 1 susceptibility protein (BRCA1)
	BCL11B	0.961978	0.804016	1.56114	0.546512	13.7253	0.0416287	high	B-cell CLL/lymphoma 11B, transcriptional repressor, and is regulated by the NURD nucleosome remodeling and histone deacetylase complex
	DHX30	0.460889	0.199842	0.142191	0.037085	1.34844e-17	0.104992	low	DEAH-box helicase 30,putative RNA helicases, a component of a transcriptional repressor complex
	HSPA2	0.685187	0.0370396	1.15726	0.878328	17.545	0.000979106	high	heat shock protein family A (Hsp70) member 2
	RBBP7	0.522251	0.00659582	0.933086	0.9239	283.255	0.000424983	high	RB binding protein 7, is found in many histone deacetylase complexes, including mSin3 co-repressor complex,chromatin remodeling factor,interact with BRCA1 tumor-suppressor gene
8	gene	HR_exp	pvalue_exp	HR_CNV	pvalue_CNV	HR_methy	pvalue_methy
metabolism	AMT	1.06813	0.788932	0.131788	0.0253641	0.0407308	0.0178249	high,low	aminomethyltransferase, one of four critical components of the glycine cleavage system
	GGH	1.02421	0.92182	2.15629	0.0123974	7.63947e-07	0.418384	low	gamma-glutamyl hydrolase, catalyzes the hydrolysis of folylpoly-gamma-glutamates and antifolylpoly-gamma-glutamates by the removal of gamma-linked polyglutamates and glutamate, oncogene
	HEMK1	0.927021	0.858903	0.144275	0.0357426	0.0780488	0.306384	high	HemK methyltransferase family member 1
	MAT2B	0.239488	0.00749402	0.411934	0.237536	0.022689	0.566471	high	methionine adenosyltransferase 2B
	MTHFD1	0.834812	0.662185	1.15726	0.878328	146.954	0.0382736	high	5,10-methenyltetrahydrofolate synthetase
	MTHFS	0.900567	0.775826	0.905106	0.883318	535.155	0.0162518	high	5,10-methenyltetrahydrofolate synthetase,catalyzes the conversion of 5-formyltetrahydrofolate to 5,10-methenyltetrahydrofolate, a precursor of reduced folates involved in 1-carbon metabolism. An increased activity of the encoded protein can result in an increased folate turnover rate and folate depletion.
	MTR	0.386238	0.0166075	0.242044	0.00230283	1.34683e+10	0.541916	high	5-methyltetrahydrofolate-homocysteine methyltransferase,catalyzes the final step in methionine biosynthesis
9	gene	HR_exp	pvalue_exp	HR_CNV	pvalue_CNV	HR_methy	pvalue_methy
metabolism	CUTC	0.342184	0.0320791	0.311984	0.21395	2.55179e-13	0.327558	high	cutC copper transporter
	LNX1	1.12846	0.556755	2.4903	0.0242262	0.0184448	0.0222063	low	ligand of numb-protein X 1 ,E3 ubiquitin-protein ligase,This protein may play an important role in tumorogenesis,LNX (Ligand of Numb-protein X) interacts with RhoC, both of which regulate AP-1-mediated transcriptional activation
	NADSYN1	1.65588	0.246128	11.6818	0.000571185	0.0204203	0.867358	low	NAD synthetase 1
	PAICS	1.53909	0.16994	2.19897	0.0410873	8.9e-06	0.738278	low	phosphoribosylaminoimidazole carboxylase; phosphoribosylaminoimidazolesuccinocarboxamide synthase, catalyze purine biosynthesis
10	gene	HR_exp	pvalue_exp	HR_CNV	pvalue_CNV	HR_methy	pvalue_methy
	LTF	0.971579	0.687828	0.125984	0.0304358	0.0888957	0.342819	high	lactotransferrin,an important component of the non-specific immune system,The protein demonstrates a broad spectrum of properties, including regulation of iron homeostasis, host defense against a broad range of microbial infections, anti-inflammatory activity, regulation of cellular growth and differentiation and protection against cancer development and metastasis
	LYZ	0.898417	0.415369	1.67634	0.0368534	0.533691	0.654168	low	lysozyme
	MT2A	1.00065	0.997598	0.697517	0.577374	0.0108683	0.0187318	low	metallothionein 2A
	USP25	1.53986	0.192736	1.9936	0.00878785	NA	NA	low	ubiquitin specific peptidase 25
11	gene	HR_exp	pvalue_exp	HR_CNV	pvalue_CNV	HR_methy	pvalue_methy
complement	C1QA	0.979962	0.91117	1.3641	0.735178	0.0108558	0.0453343	low
	C1R	0.5889	0.0398546	1.64339	0.0793201	0.02103	0.22602	high
	C1S	0.634974	0.0316361	1.63488	0.0845159	4.42921	0.326779	high
	SERPING1	0.575256	0.029253	0.541562	0.429249	0.562651	0.630801	high
12	gene	HR_exp	pvalue_exp	HR_CNV	pvalue_CNV	HR_methy	pvalue_methy
metabolism	ANPEP	1.22057	0.170338	0.77412	0.675959	0.0113644	0.00189655	low	alanyl aminopeptidase, membrane ,Aminopeptidase N activity predicts 5-year survival in colorectal cancer patients.
oxidative damage	GGT7	0.494566	0.00102786	0.203886	0.0701771	74.5426	0.0141063	high	gamma-glutamyltransferase 7,γ-Glutamyl transferase 7 is a novel regulator of glioblastoma growth.
	GLUL	1.25566	0.31518	1.43992	0.430769	13013.3	0.0128762	high	glutamate-ammonia ligase (glutamine synthetase)
	GPX1	0.598646	0.151932	0.131788	0.0253641	24.1808	0.0622837	high	glutathione peroxidase 1,functions in the detoxification of hydrogen peroxide, and is one of the most important antioxidant enzymes in humans
13	gene	HR_exp	pvalue_exp	HR_CNV	pvalue_CNV	HR_methy	pvalue_methy
	AFF3	0.898947	0.318589	1.74567	0.303066	29.7028	0.0258261	high	nuclear transcriptional activator
	ELL3	1.24187	0.410447	0.904201	0.906289	9.35145e+13	0.0260479	low	elongation factor for RNA polymerase II 3, Ell3 stimulates proliferation, drug resistance, and cancer stem cell properties of breast cancer cells via a MEK/ERK-dependent signaling pathway.
	FTH1	0.823894	0.607991	1.50392	0.634001	2061.1	0.032592	high	ferritin heavy chain 1 ,the storage of iron in a soluble and nontoxic state
	MLLT3	0.594996	0.0104175	0.753987	0.582538	5.14007e-10	0.180566	high	super elongation complex subunit
14	gene	HR_exp	pvalue_exp	HR_CNV	pvalue_CNV	HR_methy	pvalue_methy
integrin high	CYTH1	0.378265	0.0237625	0.746415	0.666278	82.1953	0.779403	high	cytohesin 1, protein sorting and membrane trafficking,regulates the adhesiveness of integrins
complement high	CYTIP	0.810736	0.224997	0.428454	0.387771	15.5052	0.0385438	high	cytohesin 1 interacting protein, modulates the activation of ARF genes by CYTH1
	ITGAM	0.908506	0.62467	1.95422	0.28925	46.6004	0.0354723	high	integrin subunit alpha M
	ITGB2	0.886837	0.520963	2.15166	0.0545212	470.439	0.0131878	high	integrin subunit beta 2
	PLAUR	0.875931	0.592902	2.02301	0.0850724	1064.02	0.0019368	high	plasminogen activator, urokinase receptor
	VNN2	0.7359	0.0286799	0.887839	0.844769	16.8202	0.11974	high	vanin 2,cell trafficking,GPI-anchored cell surface molecule that plays a role in transendothelial migration of neutrophils
15	gene	HR_exp	pvalue_exp	HR_CNV	pvalue_CNV	HR_methy	pvalue_methy
PKC, ER	ATP2A2	1.36791	0.512585	2.24247	0.265241	6081.39	0.0217407	high	ATPase sarcoplasmic/endoplasmic reticulum Ca2+ transporting 2
	PYGM	1.18166	0.449311	1.84952	0.566652	0.0547135	0.0466984	low	phosphorylase, glycogen, muscle, glycogenolysis
	S100A1	0.979694	0.80784	1.53246	0.267332	0.0550418	0.0383505	low	This protein may function in stimulation of Ca2+-induced Ca2+ release, inhibition of microtubule assembly, and inhibition of protein kinase C-mediated phosphorylation
	S100A4	0.704975	0.102281	1.28954	0.442146	318.127	0.0475645	high
	S100B	0.811125	0.0337159	1.93394	0.110464	0.869004	0.903259	high	stimulation of Ca2+ fluxes, inhibition of PKC-mediated phosphorylation, astrocytosis and axonal proliferation, and inhibition of microtubule assembly
